# Supplementary material for: The effectiveness of the use of telehealth programs in the care of individuals with hypertension and, or diabetes mellitus: systematic review and meta-analysis
Source: Diabetol Metab Syndr. 2022 May 28;14:76. doi: 10.1186/s13098-022-00846-5 (PMC9148205; doi:10.1186/s13098-022-00846-5)
Supplement: Supplementary file 1 — Additional file 1: “Selected studies for the SR”. It shows all the studies selected for the SR, with their respective titles, authors, year of publication, country of study, type of Telehealth, number of participants in the study, disease addressed and the level of quality of the study. File format: .xls. [file 13098_2022_846_MOESM1_ESM.xlsx]

## Sheet: SR
Colunas1	Colunas2	Colunas3	Colunas4	Colunas5	Colunas6	Colunas7
Titles	Author/year	Country	Typand of Tandland-Handalth	Participants	Disease	Quality
Telemedicine improved diabetic management	Whitlock et al., 2000	USA	telemonitoring	28	DM	0.73
A randomized control trial of the effect of negotiated telephone support on glycaemic control in young people with Type 1 diabetes	Howells et al., 2002	Scotland	Tele-education and telemonitoring	79	DM	0.77
Patient satisfaction with telediabetes education in Hong Kong.	Yip et al., 2002	China	Teleconsultation	41	DM	0.63
A comparison of diabetes education administered through telemedicine versus in person	Izquierdo et al., 2003	USA	telemonitoring	56	DM	0.69
A telephone-delivered intervention to improve glycemic control in type 2 diabetic patients	Oh et al., 2003	South Koreaa	telemonitoring	38	DM	1
Telecare for patients with type 1 diabetes and inadequate glycemic control: a randomized controlled trial and meta-analysis	Montori et al., 2004	USA	telemonitoring	31	DM	0.77
A randomized controlled trial of the effect of real-time telemedicine support on glycemic control in young adults with type 1 diabetes	Farmer et al., 2005	United Kingdom	telemonitoring	93	DM	0.92
Effects of an Internet-based Intervention on Plasma Glucose Levels in Patients With Type 2 Diabetes	Kim et al., 2005	South Korea	Tele-education and telemonitoring	42	DM	0.67
The effectiveness of a care coordination home telehealth program for veterans with diabetes mellitus: a 2-year follow-up	Barnett et al., 2006	USA	telemonitoring	800	DM	0.95
Telecare in a structured therapeutic education programme addressed to patients with type 1 diabetes and poor metabolic control	JansÃ et al., 2006	Spain	Tele-education and telemonitoring	40	DM	0.69
Telemedical support to improve glycemic control in adolescents with type 1 diabetes mellitus	Rami et al., 2006	-	telemonitoring	36	DM	0.73
Impact of a Nurse Short Message Service Intervention for Patients With Diabetes	Kim et al., 2006	South Korea	Tele-education and telemonitoring	33	DM	0.89
The cost-utility of a care coordination/home telehealth programme for veterans with diabetes.	Barnett et al., 2007	USA	Teleconsultation and telemonitoring	370	DM	0.86
Nurse Practitioner-Based Diabetes Care Management - Impact of Telehealth or Telephone Intervention on Glycemic Control	Chang et al., 2007	USA	Teleconsultation , Tele-education and telemonitoring	259	DM	0.77
Detection and remediation of medically urgent situations using telemedicine case management for older patients with diabetes mellitus.	Izquierdo et al., 2007	USA	Teleconsultation , Tele-education and telemonitoring	338	DM	0.77
Psychosocial outcomes of telemedicine case management for elderly patients with diabetes: the randomized IDEATel trial	Trief et al., 2007	USA	Teleconsultation and telemonitoring	1355	DM	0.88
A nurse short message service by cellular phone in type‐2 diabetic patients for six months	Kim et al., 2007	South Korea	Tele-education and telemonitoring	51	DM	1
Impact of web-based nurse’s education on glycosylated haemoglobin in type 2 diabetic patients	Kim et al., 2007	South Korea	telemonitoring	51	DM	0.67
Mobile communication using a mobile phone with a glucometer for glucose control in Type 2 patients with diabetes: as effective as na Internet-based glucose monitoring system	Cho et al., 2009	South Korea	Teleconsultation and telemonitoring	69	DM	0.62
School-Centered Telemedicine for Children with Type 1 Diabetes Mellitus	Izquierdo et al., 2009	USA	Teleconsultation and telemonitoring	41	DM	0.77
Telemedicine influence on the follow-up of type 2 diabetes patients	Rodríguez-Idí­goras et al., 2009	Spain	Teleconsultation and telemonitoring	328	DM	0.85
A randomized trial comparing telemedicine case management with usual care in older, ethnically diverse, medically underserved patients with diabetes mellitus: 5 year results of the IDEATel study	Shea et al., 2009	USA	Teleconsultation and telemonitoring	1665	DM	1
Feasibility of using videoconferencing to provide diabetes education: a pilot study	Timmerberg et al., 2009	USA	Tele-education	26	DM	0.5
Goal Setting Using Telemedicine in Rural Underserved Older Adults with Diabetes: Experiences from the Informatics for Diabetes Education and Telemedicine Project	West et al., 2009	USA	Tele-education and telemonitoring	549	DM	0.69
TeleHealth improves diabetes self-management in an underserved community: diabetes TeleCare	Davis et al., 2010	USA	Teleconsultation	165	DM	0.69
Food Insecurity and Food Choices in Rural Older Adults with Diabetes Receiving Nutrition Education via Telemedicine	Homenko et al., 2010	USA	Tele-education	74	DM	0.75
Telehealth behavior therapy for the management of type 1 diabetes in adolescents	Lehmkul et al., 2010	-	telemonitoring	32	DM	0.69
Weight loss in obese patients with type 2 diabetes: Effects of telemonitoring plus a diet combination – The Active Body Control (ABC) Program	Luley et al., 2010	Germany	telemonitoring	70	DM	0.69
Medicare payments, healthcare service use, and telemedicine implementation costs in a randomized trial comparing telemedicine case management with usual care in medically underserved participants with diabetes mellitus (IDEATel)	Palmas et al., 2010	USA	Teleconsultation and telemonitoring	1665	DM	0.62
Lessened decline in physical activity and impairment of older adults with diabetes with telemedicine and pedometer use: results from the IDEATel study	Weinstoc et al., 2010	USA	Teleconsultation and telemonitoring	1650	DM	0.69
A Patient-Centric, Provider-Assisted Diabetes Telehealth Self-management Intervention for Urban Minorities	Carter et al., 2011	USA	Tele-education and telemonitoring	47	DM	1
The diabeo software enabling individualized insulin dose adjustments combined with telemedicine support improves A1C in poorly controlled type 1 diabetic patients: a 6-month, randomised, open-label, parallel-group, multicenter trial (telediab 1 study)	Franc et al., 2011	France	Teleconsultation	180	DM	0.77
A longitudinal study of health service utilization for diabetes patients in a care coordination home-telehealth programme	Jia et al., 2011	USA	telemonitoring	774	DM	0.89
Integrating Telehealth Technology into a Clinical Pharmacy Telephonic Diabetes Management Program	Klug et al., 2011	USA	Tele-education and telemonitoring	28	DM	0.56
Multisystemic Therapy Compared to Telephone Support for Youth with Poorly Controlled Diabetes: Findings from a Randomized Controlled Trial	Ellis et al., 2012	USA	Tele-education and telemonitoring	146	DM	0.77
The effectiveness of Internet-based blood glucose monitoring system on improving diabetes control in adolescents with type 1 diabetes	Landau et al., 2012	Israel	telemonitoring	70	DM	0.77
Use of home telehealth monitoring with active medication therapy management by clinical pharmacists in veterans with poorly controlled type 2 diabetes mellitus	Mcfarland et al., 2012	USA	telemonitoring	103	DM	0.94
Telecare Provides comparable efficacy to conventional self-monitored blood glucose in patients with type 2 diabetes titrating one injection of insulin glulisine-the ELEONOR study	Prato et al., 2012	Italy	telemonitoring	238	DM	0.73
The Diabetes Telemonitoring Study Extension: an exploratory randomized comparison of alternative interventions to maintain glycemic control after withdrawal of diabetes home telemonitoring.	Stone et al., 2012	USA	telemonitoring	137	DM	0.85
A qualitative case study of telehealth for in-home monitoring to support the management of type 2 diabetes.	Carlisle et al., 2013	Australia	Teleconsultation	12	DM	0.8
Evaluating Self-Management Behaviors of Diabetic Patients in a Telehealthcare Program: Longitudinal Study Over 18 Months	Chen et al., 2013	Tawian	Tele-education and telemonitoring	162	DM	0.78
Telemedicine in paediatric patients with poorly controlled type 1 diabetes	Choi et al., 2013	USA	telemonitoring	31	DM	0.86
Impact of Remote Management of Diabetes via Computer: The 360 Study—A Proof-of-Concept Randomized Trial	Leichter et al., 2013	USA	Teleconsultation	98	DM	0.65
Telemedicine diabetes consultations are cost-effective, and effects on essential diabetes treatment parameters are similar to conventional treatment: 7-year results from the Svendborg Telemedicine Diabetes Project	Levin et al., 2013	Denmark	Teleconsultation	81	DM	0.82
Cluster-randomized trial of a mobile phone personalized behavioral intervention for blood glucose control	Quinn et al., 2013	USA	Tele-education and telemonitoring	163	DM	0.92
Social impact analysis of the effects of a telemedicine intervention to improve diabetes outcomes in an ethnically diverse, medically underserved population: findings from the IDEATel Study	Shea et al., 2013	USA	Teleconsultation and telemonitoring	1665	DM	0.73
The efficiency of telemedicine to optimize metabolic control in patients with type 1 diabetes mellitus: Telemed study	Esmatjes et al., 2014	Spain	telemonitoring	154	DM	0.77
A Mobile Health Intervention for Self-Management and Lifestyle Change for Persons With Type 2 Diabetes, Part 2: One-Year Results From the Norwegian Randomized Controlled Trial RENEWING HEALTH	Holmen et al., 2014	Norway	Tele-education and telemonitoring	151	DM	0.77
Case Management with a Diabetes Team Using Home Telemedicine: Acceptance of Treatment Recommendations by Primary Care Providers in IDEATel	Izquierdo et al., 2014	USA	Tele-education	695	DM	0.92
Efficacy of the Smartphone-Based Glucose Management Application Stratified by User Satisfaction	Kim et al., 2014	South Korea	telemonitoring	70	DM	0.89
Shared care combined with telecare improves glycemic control of diabetic patients in a rural underserved community	Liou et al., 2014	Taiwan	Teleconsultation	95	DM	0.77
A novel telemonitoring device for improving diabetes control: protocol and results from a randomized clinical trial	Pressman et al., 2014	USA	telemonitoring	254	DM	0.92
Exploring the Relationship Among User Satisfaction, Compliance, and Clinical Outcomes of Telemedicine Services for Glucose Control	Rhi et al., 2014	South Korea	Teleconsultation and telemonitoring	81	DM	0.58
A Low-Intensity Mobile Health Intervention With and Without Health Counseling for Persons With Type 2 Diabetes, Part 1- Baseline and Short-Term Results From a Randomized Controlled Trial in the Norwegian Part of RENEWING HEALTH	Torbjørnsen et al., 2014	Norway	telemonitoring	124	DM	0.77
Effect of home telemonitoring on glycemic and blood pressure control in primary care clinic patients with diabetes	Wakefield et al., 2014	USA	Tele-education and telemonitoring	108	DM	0.85
Sustained effects of a nurse coaching intervention via telehealth to improve health behavior change in diabetes	Young et al., 2014	USA	Teleconsultation and Tele-education	121	DM	0.77
Telephone Intervention to Improve Diabetes Control: a Randomized Trial in the New York City A1c Registry	Chamany et al., 2015	USA	Tele-education	941	DM	0.85
Telemedicine in US Army soldiers with type 1 diabetes.	Choi et al., 2015	USA	Teleconsultation and telemonitoring	51	DM	0.68
Mortality risk for diabetes patients in a care coordination, home-telehealth programme	Chumbler et al., 2015	USA	Teleconsultation and telemonitoring	774	DM	0.78
Cost-Benefit Analysis of Internet Therapeutic Intervention on Patients With Diabetes	Deng et al., 2015	Colombia	telemonitoring	200	DM	0.73
Patient satisfaction with video Teleconsultation tion in a virtual diabetes outreach clinic	Fatehi et al., 2015	Australia	Teleconsultation	24	DM	0.75
Impact and duration effect of telemonitoring on ΗbA1c, BMI and cost in insulin-treated Diabetes Mellitus patients with inadequate glycemic control: A randomized controlled study	Fountoulakis et al., 2015	-	telemonitoring	115	DM	1
Relationship between intervention dose and outcomes in living well with diabetes--a randomized trial of a telephone-delivered lifestyle-based weight loss intervention	Goode et al., 2015	Australia	telemonitoring	302	DM	0.86
Telemonitoring and Mobile Phone-Based Health Coaching Among Finnish Diabetic and Heart Disease Patients: Randomized Controlled Trial	Karhula et al., 2015	Finland	Tele-education and telemonitoring	471	DM	0.92
Telephonic Consultation and follow-up in Diabetics: Impact on Metabolic Profile, Quality of Life, and Patient Compliance	Kaur et al., 2015	-	telemonitoring	120	DM	0.81
Mobile Diabetes Intervention for Glycemic Control: Impact on Physician Prescribing	Quinn et al., 2015	USA	telemonitoring	117	DM	0.54
Impact of long-term use of eHealth systems in adolescents with type 1 diabetes treated with sensor-augmented pump therapy	Schiaffini et al., 2015	Italy	Teleconsultation	29	DM	0.69
Pharmacist-provided diabetes management and education via a telemonitoring program	Shane-McWhorter et al., 2015	USA	telemonitoring	150	DM	1
Utilization of a Cloud-Based Diabetes Management Program for Insulin Initiation and Titration Enables Collaborative Decision Making Between Healthcare Providers and Patients	William et al., 2015	USA	telemonitoring	40	DM	0.85
An Internet-based health gateway device for interactive communication and automatic data uploading: Clinical efficacy for type 2 diabetes in a multi-centre trial	Cho et al., 2016	China	Tele-education and telemonitoring	484	DM	0.85
Videoconferencing for Teens With Diabetes: family Matters	Duke et al., 2016	USA	Teleconsultation	90	DM	0.81
Evaluation of the telephone intervention in the promotion of diabetes self-care: a randomized clinical trial	Fernades et al., 2016	Brazil	Tele-education and telemonitoring	219	DM	0.73
Remote Health Consultations Supported by a Diabetes Management Web Application With a New Glucose Meter Demonstrates Improved Glycemic Control.	Grady et al., 2016	United Kingdom	Teleconsultation and telemonitoring	40	DM	0.75
Randomized, Open-Label, Parallel Group Study to Evaluate the Effect of Internet-Based Glucose Management System on Subjects with Diabetes in China.	Kim et al., 2016	China	telemonitoring	182	DM	0.73
Endocrinology Telehealth Consultation Improved Glycemic Control Similar to Face-to-Face Visits in Veterans	Liu et al., 2016	USA	Teleconsultation	189	DM	1
Telemedicine compared with standard care in type 2 diabetes mellitus. A randomized controlled project in an outpatient clinic	Rasmussen et al., 2016	Denmark	Teleconsultation	40	DM	0.77
Measuring Satisfaction and Usability of FaceTime for Virtual Visits in Patients with Uncontrolled Diabetes	Robinson et al., 2016	USA	telemonitoring	34	DM	0.67
The utilization of video-conference shared medical appointments in rural diabetes care	Tokuda et al., 2016	USA	Teleconsultation	69	DM	1
Health and Psychosocial Outcomes of a Telephonic Couples Behavior Change Intervention in Patients With Poorly Controlled Type 2 Diabetes: A Randomized Clinical Trial	Triefr et al., 2016	USA	Tele-education	560	DM	1
The cost-effectiveness of hospital-based telephone coaching for people with type 2 diabetes: a 10Â year modelling analysis	Varney et al., 2016	United Kingdom	Tele-education	94	DM	0.91
Telemedicine and continuous glucose monitoring in paediatric type 1 diabetes care	Vlaiculescu et al., 2016	Germany	telemonitoring	60	DM	0.77
Use of Telemedicine to Improve Adherence to American Diabetes Association Standards in Pediatric Type 1 Diabetes	Wood et al., 2016	USA	Teleconsultation	93	DM	0.86
Welltang – A smart phone-based diabetes management application – Improves blood glucose control in Chinese people with diabetes	Zhou et al., 2016	China	telemonitoring	100	DM	0.73
Teleconsultation tion in type 1 diabetes mellitus (TELEDIABE)	Bertuzzi et al., 2017	Italy	Teleconsultation	74	DM	0.69
Telemonitoring of Type 2 Diabetes Mellitus in Italy	Dario et al., 2017	Italy	telemonitoring	299	DM	0.73
Young patients with type 1 diabetes poorly controlled and poorly compliant with self-monitoring of blood glucose: can technology help? Results of the i-NewTrend randomized clinical trial	Di Bartolo et al., 2017	Italy	telemonitoring	182	DM	0.92
Randomized Controlled Trial of Technology-Assisted Case Management in Low Income Adults with Type 2 Diabetes	Egede et al., 2017	USA	telemonitoring	113	DM	1
Telephone-Delivered Behavioral Skills Intervention for African American Adults with Type 2 Diabetes: a Randomized Controlled Trial	Egede et al., 2017	USA	Tele-education	255	DM	1
Video consultations as add-on to standard care among patients with type 2 diabetes not responding to standard regimens: a randomized controlled trial	Hansen et al., 2017	Denmark	Teleconsultation and telemonitoring	165	DM	0.81
Efficacy of the Telemedical Lifestyle intervention Program TeLiPro in Advanced Stages of Type 2 Diabetes: A Randomized Controlled Trial	Kempf et al., 2017	Germany	Tele-education and telemonitoring	202	DM	0.85
Use of telemedicine improves glycemic control and quality of life in type 1 diabetes children on insulin pump therapy	Laptev et al., 2017	Russia	Teleconsultation and telemonitoring	41	DM	0.77
Telemonitoring in fasting individuals with Type 2 Diabetes Mellitus during Ramadan: A prospective, randomised controlled study	Lee et al., 2017	Malaysia	Tele-education and telemonitoring	85	DM	0.77
A comparison of characteristics of patients seen in a tertiary hospital diabetes telehealth service versus specialist face-to-face outpatients	Menon et al., 2017	Australia	telemonitoring	188	DM	0.5
Use of a Novel, Remotely Connected Diabetes Management System Is Associated with Increased Treatment Satisfaction, Reduced Diabetes Distress, and Improved Glycemic Control in Individuals with Insulin-Treated Diabetes: First Results from the Personal Diabetes Management Study	Mora et al., 2017	USA	telemonitoring	122	DM	0.68
Comparison of the Acceptance of Telemonitoring for Glucose Management Between South Korea and China	Rho et al., 2017	South Korea	telemonitoring	173	DM	0.67
Evaluation of a mobile social networking application for improving diabetes Type 2 knowledge: an intervention study using WhatsApp	Alanzi et al., 2018	Saudi Arabia	Tele-education	92	DM	0.85
Telecoaching programme for type 2 diabetes control: a randomised clinical trial	de Vasconcelos et al., 2018	Brazil	Tele-education	31	DM	0.77
Smart Care Based on Telemonitoring and Telemedicine for Type 2 Diabetes Care: Multi-Center Randomized Controlled Trial	Jeong et al., 2018	South Korea	Teleconsultation and telemonitoring	338	DM	0.77
The effect of a smartphone-based, patient-centered diabetes care system in patients with type 2 diabetes: a randomized, controlled trial for 24 weeks	Kim et al., 2018	-	telemonitoring	191	DM	0.73
The role of telenursing in the management of Diabetes Type 1: A randomized controlled trial	Konstantia et al., 2018	Greece	telemonitoring	94	DM	0.77
Using telemedicine to support care for people with type 2 diabetes mellitus: a qualitative analysis of patients' perspectives	Lee et al., 2018	Malaysia	telemonitoring	48	DM	0.54
Remote Patient Monitoring and Clinical Outcomes for Postdischarge Patients with Type 2 Diabetes	Michaud et al., 2018	USA	telemonitoring	955	DM	0.82
Clínica CoYoT1: A telemedicina doméstica aumenta o envolvimento de jovens adultos no tratamento do diabetes	Reid et al., 2018	USA	Teleconsultation and telemonitoring	81	DM	0.83
Using mHealth strategies in a Diabetes Management Program to improve the quality of care in Argentina: Study design and baseline data	Santero et al., 2018	Argentina	telemonitoring	947	DM	0.78
Telemedicine consultation for patients with diabetes mellitus: a cluster randomised controlled trial	Sood et al., 2018	USA	Teleconsultation	282	DM	0.85
Home Telemedicine (CoYoT1 Clinic) A Novel Approach to Improve Psychosocial Outcomes in Young Adults With Diabetes	Bakhach et al., 2019	USA	Teleconsultation	81	DM	0.68
Impact of ENHANCED (diEtitiaNs Helping pAtieNts CarE for Diabetes) Telemedicine Randomized Controlled Trial on Diabetes Optimal Care Outcomes in Patients with Type 2 Diabetes	Benson et al., 2019	USA	Tele-education and telemonitoring	118	DM	0.88
Cross-sectional study about the use of telemedicine for type 2 diabetes mellitus management in Spain: patient’s perspective. The EnREDa2 Study	Fortúnez et al.,2019	Spain	Teleconsultation	1036	DM	0.75
Utilizing clinical video telehealth to improve access and optimize pharmacists’ role in diabetes management	Jennifer et al., 2019	USA	Teleconsultation	103	DM	0.91
Enhancing diabetes care through care coordination, telemedicine, and education: Evaluation of a rural pilot program	McLendon et al., 2019	USA	Teleconsultation and telemonitoring	59	DM	0.78
Personalised telehealth intervention for chronic disease management: A pilot randomised controlled trial	Mudiyanselage et al., 2019	Australia	Teleconsultation and telemonitoring	171	DM	0.81
Effects of continuous care for patients with type 2 diabetes using mobile health application: A randomised controlled trial	Yanmei et al., 2019	China	Teleconsultation and telemonitoring	120	DM	0.92
A randomized controlled trial comparing a telemedicine therapeutic intervention with routine care in adults with type 1 diabetes mellitus treated by insulin pumps.	Yaron et al., 2019	Israel	Tele-education and telemonitoring	74	DM	0.85
Effects of mobile phone application combined with or without self-monitoring of blood glucose on glycemic control in patients with diabetes: a randomized controlled trial	Yu et al., 2019	China	Tele-education and telemonitoring	185	DM	0.85
Randomized Study to Evaluate the Impact of Telemedicine Care in Patients With Type 1 Diabetes With Multiple Doses of Insulin and Suboptimal HbA(1c) in Andalusia (Spain): PLATEDIAN Study	Adana et al., 2020	Spain	telemonitoring	379	DM	0.69
The impact of a self-management educational program coordinated through whatsapp on diabetes control	Al Omar et al., 2020	Dubai	Tele-education	218	DM	0.69
Pilot Mobile Phone Intervention in Promoting Type 2 Diabetes Management in na Urban Area in Ghana: A Randomized Controlled Trial	Asante et al., 2020	Ghana	Tele-education	60	DM	0.62
The effect of education and mobile health management on improvement of blood glucose with type 2 diabetes mellitus	Chai et al., 2020	China	Teleconsultation	209	DM	0.83
Association of Mobile Patient Portal Access With Diabetes Medication Adherence and Glycemic Levels Among Adults With Diabetes	Graetz et al., 2020	USA	Tele-education and telemonitoring	111463	DM	0.75
Internet-Based Medication Management Services Improve Glycated Hemoglobin Levels in Patients with Type 2 Diabetes	Lu et al., 2020	China	Tele-education and telemonitoring	120	DM	0.92
Impact of a comprehensive digital health programme on HbA1c and weight after 12 months for people with diabetes and prediabetes: a randomised controlled trial	McLeod et al., 2020	New Zealand	Tele-education and telemonitoring	429	DM	0.73
Impact of Monthly A1C Values Obtained at Home on Glycemic Control in Patients With Type 2 Diabetes: a Randomized Clinical Trial	Millan-Ferro et al., 2020	USA	telemonitoring	307	DM	0.77
User Engagement Among Diverse Adults in a 12-Month Text Message-Delivered Diabetes Support Intervention: Results from a Randomized Controlled Trial	Nelson et al., 2020	USA	telemonitoring	256	DM	0.85
Glycemic Control Improvement in Italian Children and Adolescents With Type 1 Diabetes Followed Through Telemedicine During Lockdown Due to the COVID-19 Pandemic	Predieri et al., 2020	Italy	telemonitoring	62	DM	0.67
A Telehealth-supported, Integrated care with CHWs, and MEdication-access (TIME) Program for Diabetes Improves HbA1c: a Randomized Clinical Trial	Vaughan et al., 2020	USA	Teleconsultation , Tele-education and telemonitoring	89	DM	0.85
Outcomes of monthly video consultations as an add-on to regular care for children with type 1 diabetes: a 6-month quasi-randomized clinical trial followed by an extension phase	von Sengbusch et al., 2020	Germany	Teleconsultation	240	DM	0.69
Understanding patients' experience living with diabetes type 2Â and effective disease management: a qualitative study following a mobile health intervention in Bangladesh	Yasmin et al., 2020	Bangladesh	telemonitoring	320	DM	0.81
Effectiveness of home telehealth in comorbid diabetes and hypertension: a randomized, controlled trial	Wakefield et al., 2010	USA	telemonitoring	302	AH and DM	0.85
Effect of home blood pressure telemonitoring with self-care support on uncontrolled systolic hypertension in diabetics	Logan et al., 2012	Canada	telemonitoring	244	AH and DM	0.77
The impact of a patient web communication intervention on reaching treatment suggested guidelines for chronic diseases: a randomized controlled trial	Glaser et al., 2017	Canada	telemonitoring	322	AH and DM	0.69
Grado de satisfacción de los pacientes de la Unidad de Salud Familiar Vitrius con la Teleconsultation durante la pandemia del COVID-19	Almeida et al., 2021	Portugal	Teleconsultation	253	AH and DM	0.94
Effects of Nurse-Managed Telemonitoring on Blood Pressure at 12-Month Follow-Up Among Urban African Americans	Artinian et al., 2007	USA	telemonitoring	394	AH	0.92
Impact of Patient–General Practitioner Short-Messages-Based Interaction on the Controlof Hypertension in a Follow-up Service forLow-to-Medium Risk Hypertensive Patients:A Randomized Controlled Trial	Carrasco et al., 2008	-	telemonitoring	273	AH	0.69
Blood pressure control during telemonitoring of home blood pressure. A randomized controlled trial during 6 months	Madsen et al., 2008	Denmark	telemonitoring	236	AH	0.92
Health-related quality of life (SF-36) during telemonitoring of home blood pressure in hypertensive patients: A randomized, controlled study	Madsen et al., 2008	-	telemonitoring	223	AH	0.69
The physician at a distance: the use of videoconferencing in the treatment of patients with hypertension	Nilsson et al., 2009	Switzerland	Teleconsultation	91	AH	0.89
Economic evaluation of home blood pressure telemonitoring: a randomized controlled trial	Madsen et al., 2010	Denmark	telemonitoring	223	AH	0.77
Treatment intensification in a hypertension telemanagement trial: clinical inertia or good clinical judgment?	Crowley et al., 2011	USA	telemonitoring	296	AH	0.73
Teletransmitted monitoring of blood pressure and bilingual nurse counseling-sustained improvements in blood pressure control during 12 months in hypertensive Korean Americans	Kim et al., 2011	USA	Tele-education and telemonitoring	359	AH	0.69
A cross-sectional survey and service evaluation of simple telehealth in primary care - what do patients think?	Cottrell et al., 2012	Italy	telemonitoring	124	AH	0.63
Adherence to blood pressure telemonitoring in a cluster-randomized clinical trial	Kerby et al., 2012	USA	telemonitoring	213	AH	0.92
Effect of home blood pressure telemonitoring and pharmacist management on blood pressure control: a cluster randomized clinical trial	Asche et al., 2013	USA	telemonitoring	450	AH	0.92
A telehealth service model for the treatment of hypertension	Chen et al., 2013	China	Teleconsultation , Tele-education and telemonitoring	156	AH	1
A telehealth strategy for increasing adherence in the treatment of hypertension in primary care	dos Santos et al., 2013	Brazil	Tele-education	523	AH	0.9
Home based telemedicine intervention for patients with uncontrolled hypertension: - a real life - non-randomized study	Bernocchi et al., 2014	Italy	telemonitoring	168	AH	0.89
Blood pressure control in a hypertension telemedicine intervention: does distance to primary care matter?	Bowen et al., 2014	USA	telemonitoring	503	AH	0.85
Effectiveness of Telemedicine: Videoconferencing for Low-Income Elderly with Hypertension	Choi et al., 2014	South Korea	Teleconsultation and telemonitoring	85	AH	0.67
Who is being reached for a telephone-delivered intervention for patients with uncontrolled hypertension?	Friedberg et al., 2014	USA	telemonitoring	124	AH	0.73
Home blood pressure monitoring, secure electronic messaging and medication intensification for improving hypertension control	Ralston et al., 2014	USA	telemonitoring	778	AH	0.96
Randomized clinical trial to assess the effectiveness of remote patient monitoring and physician care in reducing office blood pressure	Kim et al., 2015	South Korea	telemonitoring	374	AH	0.77
Improving Hypertension Control and Patient Engagement Using Digital Tools	Milani et al., 2016	USA	Tele-education and telemonitoring	556	AH	0.94
A Diabetes Mobile App With In-App Coaching From a Certified Diabetes Educator Reduces A1C for Individuals With Type 2 Diabetes	Kumal et al., 2018	United Kingdom	telemonitoring	146	AH	0.78
Association of Structured Virtual Visits for Hypertension Follow-Up in Primary Care with Blood Pressure Control and Use of Clinical Services	Levine et al., 2018	USA	Tele-education and telemonitoring	1786	AH	0.83
Effects of home telemonitoring on the control of high blood pressure: a randomised control trial in the Fangzhuang Community Health Center, Beijing	Pan et al., 2018	China	telemonitoring	107	AH	0.92
Veterans' Preferences for Remote Management of Chronic Conditions.	Sedlander et al., 2018	USA	telemonitoring	77	AH	1
Effect of home telehealth care on blood pressure control: A public healthcare centre model	Chen et al., 2019	Taiwan	telemonitoring	432	AH	0.92
Using Targeted mHealth Messages to Address Hypertension and Diabetes Self-Management in Cambodia: Protocol for a Clustered Randomized Controlled Trial	Fitzpatrick et al., 2019	Cambodia	telemonitoring	4500	AH	0.88
Achieving Rapid Blood Pressure Control With Digital Therapeutics: Retrospective Cohort and Machine Learning Study	Guthrie et al., 2019	USA	Tele-education and telemonitoring	172	AH	0.58
Moving toward community based telehealth services using mhealth for hypertensive patients	Zare et al., 2019	Iran	Tele-education	101	AH	1
Telemonitoring at scale for hypertension in primary care: An implementation study	Hammersley et al., 2020	Scotland	telemonitoring	9966	AH	0.62
Awareness Development and Usage of Mobile Health Technology Among Individuals With Hypertension in a Rural Community of Bangladesh: Randomized Controlled Trial	Jahan et al., 2020	Bangladesh	Tele-education	420	AH	0.85
Utilizing a Mobile Health Intervention to Manage Hypertension in an Underserved Community	Peijia et al., 2020	USA	telemonitoring	30	AH	0.77
Feasibility of a Digital Health Intervention to Improve Diet Quality Among Women With High Blood Pressure: Randomized Controlled Feasibility Trial	Steinberg et al., 2020	USA	telemonitoring	59	AH	0.62
Home and Online Management and Evaluation of Blood Pressure (HOME BP) using a digital intervention in poorly controlled hypertension: randomised controlled trial	McManus et al., 2021	United Kingdom	telemonitoring	622	AH	0.88

## Sheet: Plan1
Titles	Author/year	Country	Type of Telehealth	Participants	Disease	Quality
Diabetes Mellitus
Telemedicine improved diabetic management	Whitlock et al., 2000	USA	telemonitoring	28	DM	0.73
A randomized control trial of the effect of negotiated telephone support on glycaemic control in young people with Type 1 diabetes	Howells et al., 2002	Scotland	Tele-education and telemonitoring	79	DM	0.77
Patient satisfaction with telediabetes education in Hong Kong.	Yip et al., 2002	China	Teleconsultation	41	DM	0.63
A comparison of diabetes education administered through telemedicine versus in person	Izquierdo et al., 2003	USA	telemonitoring	56	DM	0.69
A telephone-delivered intervention to improve glycemic control in type 2 diabetic patients	Oh et al., 2003	South Koreaa	telemonitoring	38	DM	1
Telecare for patients with type 1 diabetes and inadequate glycemic control: a randomized controlled trial and meta-analysis	Montori et al., 2004	USA	telemonitoring	31	DM	0.77
A randomized controlled trial of the effect of real-time telemedicine support on glycemic control in young adults with type 1 diabetes	Farmer et al., 2005	United Kingdom	telemonitoring	93	DM	0.92
Effects of an Internet-based Intervention on Plasma Glucose Levels in Patients With Type 2 Diabetes	Kim et al., 2005	South Korea	Tele-education and telemonitoring	42	DM	0.67
The effectiveness of a care coordination home telehealth program for veterans with diabetes mellitus: a 2-year follow-up	Barnett et al., 2006	USA	telemonitoring	800	DM	0.95
Telecare in a structured therapeutic education programme addressed to patients with type 1 diabetes and poor metabolic control	JansÃ et al., 2006	Spain	Tele-education and telemonitoring	40	DM	0.69
Telemedical support to improve glycemic control in adolescents with type 1 diabetes mellitus	Rami et al., 2006	-	telemonitoring	36	DM	0.73
Impact of a Nurse Short Message Service Intervention for Patients With Diabetes	Kim et al., 2006	South Korea	Tele-education and telemonitoring	33	DM	0.89
The cost-utility of a care coordination/home telehealth programme for veterans with diabetes.	Barnett et al., 2007	USA	Teleconsultation and telemonitoring	370	DM	0.86
Nurse Practitioner-Based Diabetes Care Management - Impact of Telehealth or Telephone Intervention on Glycemic Control	Chang et al., 2007	USA	Teleconsultation , Tele-education and telemonitoring	259	DM	0.77
Detection and remediation of medically urgent situations using telemedicine case management for older patients with diabetes mellitus.	Izquierdo et al., 2007	USA	Teleconsultation , Tele-education and telemonitoring	338	DM	0.77
Psychosocial outcomes of telemedicine case management for elderly patients with diabetes: the randomized IDEATel trial	Trief et al., 2007	USA	Teleconsultation and telemonitoring	1355	DM	0.88
A nurse short message service by cellular phone in type‐2 diabetic patients for six months	Kim et al., 2007	South Korea	Tele-education and telemonitoring	51	DM	1
Impact of web-based nurse’s education on glycosylated haemoglobin in type 2 diabetic patients	Kim et al., 2007	South Korea	telemonitoring	51	DM	0.67
Mobile communication using a mobile phone with a glucometer for glucose control in Type 2 patients with diabetes: as effective as na Internet-based glucose monitoring system	Cho et al., 2009	South Korea	Teleconsultation and telemonitoring	69	DM	0.62
School-Centered Telemedicine for Children with Type 1 Diabetes Mellitus	Izquierdo et al., 2009	USA	Teleconsultation and telemonitoring	41	DM	0.77
Telemedicine influence on the follow-up of type 2 diabetes patients	Rodríguez-Idí­goras et al., 2009	Spain	Teleconsultation and telemonitoring	328	DM	0.85
A randomized trial comparing telemedicine case management with usual care in older, ethnically diverse, medically underserved patients with diabetes mellitus: 5 year results of the IDEATel study	Shea et al., 2009	USA	Teleconsultation and telemonitoring	1665	DM	1
Feasibility of using videoconferencing to provide diabetes education: a pilot study	Timmerberg et al., 2009	USA	Tele-education	26	DM	0.5
Goal Setting Using Telemedicine in Rural Underserved Older Adults with Diabetes: Experiences from the Informatics for Diabetes Education and Telemedicine Project	West et al., 2009	USA	Tele-education and telemonitoring	549	DM	0.69
TeleHealth improves diabetes self-management in an underserved community: diabetes TeleCare	Davis et al., 2010	USA	Teleconsultation	165	DM	0.69
Food Insecurity and Food Choices in Rural Older Adults with Diabetes Receiving Nutrition Education via Telemedicine	Homenko et al., 2010	USA	Tele-education	74	DM	0.75
Telehealth behavior therapy for the management of type 1 diabetes in adolescents	Lehmkul et al., 2010	-	telemonitoring	32	DM	0.69
Weight loss in obese patients with type 2 diabetes: Effects of telemonitoring plus a diet combination – The Active Body Control (ABC) Program	Luley et al., 2010	Germany	telemonitoring	70	DM	0.69
Medicare payments, healthcare service use, and telemedicine implementation costs in a randomized trial comparing telemedicine case management with usual care in medically underserved participants with diabetes mellitus (IDEATel)	Palmas et al., 2010	USA	Teleconsultation and telemonitoring	1665	DM	0.62
Lessened decline in physical activity and impairment of older adults with diabetes with telemedicine and pedometer use: results from the IDEATel study	Weinstoc et al., 2010	USA	Teleconsultation and telemonitoring	1650	DM	0.69
A Patient-Centric, Provider-Assisted Diabetes Telehealth Self-management Intervention for Urban Minorities	Carter et al., 2011	USA	Tele-education and telemonitoring	47	DM	1
The diabeo software enabling individualized insulin dose adjustments combined with telemedicine support improves A1C in poorly controlled type 1 diabetic patients: a 6-month, randomised, open-label, parallel-group, multicenter trial (telediab 1 study)	Franc et al., 2011	France	Teleconsultation	180	DM	0.77
A longitudinal study of health service utilization for diabetes patients in a care coordination home-telehealth programme	Jia et al., 2011	USA	telemonitoring	774	DM	0.89
Integrating Telehealth Technology into a Clinical Pharmacy Telephonic Diabetes Management Program	Klug et al., 2011	USA	Tele-education and telemonitoring	28	DM	0.56
Multisystemic Therapy Compared to Telephone Support for Youth with Poorly Controlled Diabetes: Findings from a Randomized Controlled Trial	Ellis et al., 2012	USA	Tele-education and telemonitoring	146	DM	0.77
The effectiveness of Internet-based blood glucose monitoring system on improving diabetes control in adolescents with type 1 diabetes	Landau et al., 2012	Israel	telemonitoring	70	DM	0.77
Use of home telehealth monitoring with active medication therapy management by clinical pharmacists in veterans with poorly controlled type 2 diabetes mellitus	Mcfarland et al., 2012	USA	telemonitoring	103	DM	0.94
Telecare Provides comparable efficacy to conventional self-monitored blood glucose in patients with type 2 diabetes titrating one injection of insulin glulisine-the ELEONOR study	Prato et al., 2012	Italy	telemonitoring	238	DM	0.73
The Diabetes Telemonitoring Study Extension: an exploratory randomized comparison of alternative interventions to maintain glycemic control after withdrawal of diabetes home telemonitoring.	Stone et al., 2012	USA	telemonitoring	137	DM	0.85
A qualitative case study of telehealth for in-home monitoring to support the management of type 2 diabetes.	Carlisle et al., 2013	Australia	Teleconsultation	12	DM	0.8
Evaluating Self-Management Behaviors of Diabetic Patients in a Telehealthcare Program: Longitudinal Study Over 18 Months	Chen et al., 2013	Tawian	Tele-education and telemonitoring	162	DM	0.78
Telemedicine in paediatric patients with poorly controlled type 1 diabetes	Choi et al., 2013	USA	telemonitoring	31	DM	0.86
Impact of Remote Management of Diabetes via Computer: The 360 Study—A Proof-of-Concept Randomized Trial	Leichter et al., 2013	USA	Teleconsultation	98	DM	0.65
Telemedicine diabetes consultations are cost-effective, and effects on essential diabetes treatment parameters are similar to conventional treatment: 7-year results from the Svendborg Telemedicine Diabetes Project	Levin et al., 2013	Denmark	Teleconsultation	81	DM	0.82
Cluster-randomized trial of a mobile phone personalized behavioral intervention for blood glucose control	Quinn et al., 2013	USA	Tele-education and telemonitoring	163	DM	0.92
Social impact analysis of the effects of a telemedicine intervention to improve diabetes outcomes in an ethnically diverse, medically underserved population: findings from the IDEATel Study	Shea et al., 2013	USA	Teleconsultation and telemonitoring	1665	DM	0.73
The efficiency of telemedicine to optimize metabolic control in patients with type 1 diabetes mellitus: Telemed study	Esmatjes et al., 2014	Spain	telemonitoring	154	DM	0.77
A Mobile Health Intervention for Self-Management and Lifestyle Change for Persons With Type 2 Diabetes, Part 2: One-Year Results From the Norwegian Randomized Controlled Trial RENEWING HEALTH	Holmen et al., 2014	Norway	Tele-education and telemonitoring	151	DM	0.77
Case Management with a Diabetes Team Using Home Telemedicine: Acceptance of Treatment Recommendations by Primary Care Providers in IDEATel	Izquierdo et al., 2014	USA	Tele-education	695	DM	0.92
Efficacy of the Smartphone-Based Glucose Management Application Stratified by User Satisfaction	Kim et al., 2014	South Korea	telemonitoring	70	DM	0.89
Shared care combined with telecare improves glycemic control of diabetic patients in a rural underserved community	Liou et al., 2014	Taiwan	Teleconsultation	95	DM	0.77
A novel telemonitoring device for improving diabetes control: protocol and results from a randomized clinical trial	Pressman et al., 2014	USA	telemonitoring	254	DM	0.92
Exploring the Relationship Among User Satisfaction, Compliance, and Clinical Outcomes of Telemedicine Services for Glucose Control	Rhi et al., 2014	South Korea	Teleconsultation and telemonitoring	81	DM	0.58
A Low-Intensity Mobile Health Intervention With and Without Health Counseling for Persons With Type 2 Diabetes, Part 1- Baseline and Short-Term Results From a Randomized Controlled Trial in the Norwegian Part of RENEWING HEALTH	Torbjørnsen et al., 2014	Norway	telemonitoring	124	DM	0.77
Effect of home telemonitoring on glycemic and blood pressure control in primary care clinic patients with diabetes	Wakefield et al., 2014	USA	Tele-education and telemonitoring	108	DM	0.85
Sustained effects of a nurse coaching intervention via telehealth to improve health behavior change in diabetes	Young et al., 2014	USA	Teleconsultation and Tele-education	121	DM	0.77
Telephone Intervention to Improve Diabetes Control: a Randomized Trial in the New York City A1c Registry	Chamany et al., 2015	USA	Tele-education	941	DM	0.85
Telemedicine in US Army soldiers with type 1 diabetes.	Choi et al., 2015	USA	Teleconsultation and telemonitoring	51	DM	0.68
Mortality risk for diabetes patients in a care coordination, home-telehealth programme	Chumbler et al., 2015	USA	Teleconsultation and telemonitoring	774	DM	0.78
Cost-Benefit Analysis of Internet Therapeutic Intervention on Patients With Diabetes	Deng et al., 2015	Colombia	telemonitoring	200	DM	0.73
Patient satisfaction with video Teleconsultation tion in a virtual diabetes outreach clinic	Fatehi et al., 2015	Australia	Teleconsultation	24	DM	0.75
Impact and duration effect of telemonitoring on ΗbA1c, BMI and cost in insulin-treated Diabetes Mellitus patients with inadequate glycemic control: A randomized controlled study	Fountoulakis et al., 2015	-	telemonitoring	115	DM	1
Relationship between intervention dose and outcomes in living well with diabetes--a randomized trial of a telephone-delivered lifestyle-based weight loss intervention	Goode et al., 2015	Australia	telemonitoring	302	DM	0.86
Telemonitoring and Mobile Phone-Based Health Coaching Among Finnish Diabetic and Heart Disease Patients: Randomized Controlled Trial	Karhula et al., 2015	Finland	Tele-education and telemonitoring	471	DM	0.92
Telephonic Consultation and follow-up in Diabetics: Impact on Metabolic Profile, Quality of Life, and Patient Compliance	Kaur et al., 2015	-	telemonitoring	120	DM	0.81
Mobile Diabetes Intervention for Glycemic Control: Impact on Physician Prescribing	Quinn et al., 2015	USA	telemonitoring	117	DM	0.54
Impact of long-term use of eHealth systems in adolescents with type 1 diabetes treated with sensor-augmented pump therapy	Schiaffini et al., 2015	Italy	Teleconsultation	29	DM	0.69
Pharmacist-provided diabetes management and education via a telemonitoring program	Shane-McWhorter et al., 2015	USA	telemonitoring	150	DM	1
Utilization of a Cloud-Based Diabetes Management Program for Insulin Initiation and Titration Enables Collaborative Decision Making Between Healthcare Providers and Patients	William et al., 2015	USA	telemonitoring	40	DM	0.85
An Internet-based health gateway device for interactive communication and automatic data uploading: Clinical efficacy for type 2 diabetes in a multi-centre trial	Cho et al., 2016	China	Tele-education and telemonitoring	484	DM	0.85
Videoconferencing for Teens With Diabetes: family Matters	Duke et al., 2016	USA	Teleconsultation	90	DM	0.81
Evaluation of the telephone intervention in the promotion of diabetes self-care: a randomized clinical trial	Fernades et al., 2016	Brazil	Tele-education and telemonitoring	219	DM	0.73
Remote Health Consultations Supported by a Diabetes Management Web Application With a New Glucose Meter Demonstrates Improved Glycemic Control.	Grady et al., 2016	United Kingdom	Teleconsultation and telemonitoring	40	DM	0.75
Randomized, Open-Label, Parallel Group Study to Evaluate the Effect of Internet-Based Glucose Management System on Subjects with Diabetes in China.	Kim et al., 2016	China	telemonitoring	182	DM	0.73
Endocrinology Telehealth Consultation Improved Glycemic Control Similar to Face-to-Face Visits in Veterans	Liu et al., 2016	USA	Teleconsultation	189	DM	1
Telemedicine compared with standard care in type 2 diabetes mellitus. A randomized controlled project in an outpatient clinic	Rasmussen et al., 2016	Denmark	Teleconsultation	40	DM	0.77
Measuring Satisfaction and Usability of FaceTime for Virtual Visits in Patients with Uncontrolled Diabetes	Robinson et al., 2016	USA	telemonitoring	34	DM	0.67
The utilization of video-conference shared medical appointments in rural diabetes care	Tokuda et al., 2016	USA	Teleconsultation	69	DM	1
Health and Psychosocial Outcomes of a Telephonic Couples Behavior Change Intervention in Patients With Poorly Controlled Type 2 Diabetes: A Randomized Clinical Trial	Triefr et al., 2016	USA	Tele-education	560	DM	1
The cost-effectiveness of hospital-based telephone coaching for people with type 2 diabetes: a 10Â year modelling analysis	Varney et al., 2016	United Kingdom	Tele-education	94	DM	0.91
Telemedicine and continuous glucose monitoring in paediatric type 1 diabetes care	Vlaiculescu et al., 2016	Germany	telemonitoring	60	DM	0.77
Use of Telemedicine to Improve Adherence to American Diabetes Association Standards in Pediatric Type 1 Diabetes	Wood et al., 2016	USA	Teleconsultation	93	DM	0.86
Welltang – A smart phone-based diabetes management application – Improves blood glucose control in Chinese people with diabetes	Zhou et al., 2016	China	telemonitoring	100	DM	0.73
Teleconsultation tion in type 1 diabetes mellitus (TELEDIABE)	Bertuzzi et al., 2017	Italy	Teleconsultation	74	DM	0.69
Telemonitoring of Type 2 Diabetes Mellitus in Italy	Dario et al., 2017	Italy	telemonitoring	299	DM	0.73
Young patients with type 1 diabetes poorly controlled and poorly compliant with self-monitoring of blood glucose: can technology help? Results of the i-NewTrend randomized clinical trial	Di Bartolo et al., 2017	Italy	telemonitoring	182	DM	0.92
Randomized Controlled Trial of Technology-Assisted Case Management in Low Income Adults with Type 2 Diabetes	Egede et al., 2017	USA	telemonitoring	113	DM	1
Telephone-Delivered Behavioral Skills Intervention for African American Adults with Type 2 Diabetes: a Randomized Controlled Trial	Egede et al., 2017	USA	Tele-education	255	DM	1
Video consultations as add-on to standard care among patients with type 2 diabetes not responding to standard regimens: a randomized controlled trial	Hansen et al., 2017	Denmark	Teleconsultation and telemonitoring	165	DM	0.81
Efficacy of the Telemedical Lifestyle intervention Program TeLiPro in Advanced Stages of Type 2 Diabetes: A Randomized Controlled Trial	Kempf et al., 2017	Germany	Tele-education and telemonitoring	202	DM	0.85
Use of telemedicine improves glycemic control and quality of life in type 1 diabetes children on insulin pump therapy	Laptev et al., 2017	Russia	Teleconsultation and telemonitoring	41	DM	0.77
Telemonitoring in fasting individuals with Type 2 Diabetes Mellitus during Ramadan: A prospective, randomised controlled study	Lee et al., 2017	Malaysia	Tele-education and telemonitoring	85	DM	0.77
A comparison of characteristics of patients seen in a tertiary hospital diabetes telehealth service versus specialist face-to-face outpatients	Menon et al., 2017	Australia	telemonitoring	188	DM	0.5
Use of a Novel, Remotely Connected Diabetes Management System Is Associated with Increased Treatment Satisfaction, Reduced Diabetes Distress, and Improved Glycemic Control in Individuals with Insulin-Treated Diabetes: First Results from the Personal Diabetes Management Study	Mora et al., 2017	USA	telemonitoring	122	DM	0.68
Comparison of the Acceptance of Telemonitoring for Glucose Management Between South Korea and China	Rho et al., 2017	South Korea	telemonitoring	173	DM	0.67
Evaluation of a mobile social networking application for improving diabetes Type 2 knowledge: an intervention study using WhatsApp	Alanzi et al., 2018	Saudi Arabia	Tele-education	92	DM	0.85
Telecoaching programme for type 2 diabetes control: a randomised clinical trial	de Vasconcelos et al., 2018	Brazil	Tele-education	31	DM	0.77
Smart Care Based on Telemonitoring and Telemedicine for Type 2 Diabetes Care: Multi-Center Randomized Controlled Trial	Jeong et al., 2018	South Korea	Teleconsultation and telemonitoring	338	DM	0.77
The effect of a smartphone-based, patient-centered diabetes care system in patients with type 2 diabetes: a randomized, controlled trial for 24 weeks	Kim et al., 2018	-	telemonitoring	191	DM	0.73
The role of telenursing in the management of Diabetes Type 1: A randomized controlled trial	Konstantia et al., 2018	Greece	telemonitoring	94	DM	0.77
Using telemedicine to support care for people with type 2 diabetes mellitus: a qualitative analysis of patients' perspectives	Lee et al., 2018	Malaysia	telemonitoring	48	DM	0.54
Remote Patient Monitoring and Clinical Outcomes for Postdischarge Patients with Type 2 Diabetes	Michaud et al., 2018	USA	telemonitoring	955	DM	0.82
Clínica CoYoT1: A telemedicina doméstica aumenta o envolvimento de jovens adultos no tratamento do diabetes	Reid et al., 2018	USA	Teleconsultation and telemonitoring	81	DM	0.83
Using mHealth strategies in a Diabetes Management Program to improve the quality of care in Argentina: Study design and baseline data	Santero et al., 2018	Argentina	telemonitoring	947	DM	0.78
Telemedicine consultation for patients with diabetes mellitus: a cluster randomised controlled trial	Sood et al., 2018	USA	Teleconsultation	282	DM	0.85
Home Telemedicine (CoYoT1 Clinic) A Novel Approach to Improve Psychosocial Outcomes in Young Adults With Diabetes	Bakhach et al., 2019	USA	Teleconsultation	81	DM	0.68
Impact of ENHANCED (diEtitiaNs Helping pAtieNts CarE for Diabetes) Telemedicine Randomized Controlled Trial on Diabetes Optimal Care Outcomes in Patients with Type 2 Diabetes	Benson et al., 2019	USA	Tele-education and telemonitoring	118	DM	0.88
Cross-sectional study about the use of telemedicine for type 2 diabetes mellitus management in Spain: patient’s perspective. The EnREDa2 Study	Fortúnez et al.,2019	Spain	Teleconsultation	1036	DM	0.75
Utilizing clinical video telehealth to improve access and optimize pharmacists’ role in diabetes management	Jennifer et al., 2019	USA	Teleconsultation	103	DM	0.91
Enhancing diabetes care through care coordination, telemedicine, and education: Evaluation of a rural pilot program	McLendon et al., 2019	USA	Teleconsultation and telemonitoring	59	DM	0.78
Personalised telehealth intervention for chronic disease management: A pilot randomised controlled trial	Mudiyanselage et al., 2019	Australia	Teleconsultation and telemonitoring	171	DM	0.81
Effects of continuous care for patients with type 2 diabetes using mobile health application: A randomised controlled trial	Yanmei et al., 2019	China	Teleconsultation and telemonitoring	120	DM	0.92
A randomized controlled trial comparing a telemedicine therapeutic intervention with routine care in adults with type 1 diabetes mellitus treated by insulin pumps.	Yaron et al., 2019	Israel	Tele-education and telemonitoring	74	DM	0.85
Effects of mobile phone application combined with or without self-monitoring of blood glucose on glycemic control in patients with diabetes: a randomized controlled trial	Yu et al., 2019	China	Tele-education and telemonitoring	185	DM	0.85
Randomized Study to Evaluate the Impact of Telemedicine Care in Patients With Type 1 Diabetes With Multiple Doses of Insulin and Suboptimal HbA(1c) in Andalusia (Spain): PLATEDIAN Study	Adana et al., 2020	Spain	telemonitoring	379	DM	0.69
The impact of a self-management educational program coordinated through whatsapp on diabetes control	Al Omar et al., 2020	Dubai	Tele-education	218	DM	0.69
Pilot Mobile Phone Intervention in Promoting Type 2 Diabetes Management in na Urban Area in Ghana: A Randomized Controlled Trial	Asante et al., 2020	Ghana	Tele-education	60	DM	0.62
The effect of education and mobile health management on improvement of blood glucose with type 2 diabetes mellitus	Chai et al., 2020	China	Teleconsultation	209	DM	0.83
Association of Mobile Patient Portal Access With Diabetes Medication Adherence and Glycemic Levels Among Adults With Diabetes	Graetz et al., 2020	USA	Tele-education and telemonitoring	111463	DM	0.75
Internet-Based Medication Management Services Improve Glycated Hemoglobin Levels in Patients with Type 2 Diabetes	Lu et al., 2020	China	Tele-education and telemonitoring	120	DM	0.92
Impact of a comprehensive digital health programme on HbA1c and weight after 12 months for people with diabetes and prediabetes: a randomised controlled trial	McLeod et al., 2020	New Zealand	Tele-education and telemonitoring	429	DM	0.73
Impact of Monthly A1C Values Obtained at Home on Glycemic Control in Patients With Type 2 Diabetes: a Randomized Clinical Trial	Millan-Ferro et al., 2020	USA	telemonitoring	307	DM	0.77
User Engagement Among Diverse Adults in a 12-Month Text Message-Delivered Diabetes Support Intervention: Results from a Randomized Controlled Trial	Nelson et al., 2020	USA	telemonitoring	256	DM	0.85
Glycemic Control Improvement in Italian Children and Adolescents With Type 1 Diabetes Followed Through Telemedicine During Lockdown Due to the COVID-19 Pandemic	Predieri et al., 2020	Italy	telemonitoring	62	DM	0.67
A Telehealth-supported, Integrated care with CHWs, and MEdication-access (TIME) Program for Diabetes Improves HbA1c: a Randomized Clinical Trial	Vaughan et al., 2020	USA	Teleconsultation , Tele-education and telemonitoring	89	DM	0.85
Outcomes of monthly video consultations as an add-on to regular care for children with type 1 diabetes: a 6-month quasi-randomized clinical trial followed by an extension phase	von Sengbusch et al., 2020	Germany	Teleconsultation	240	DM	0.69
Understanding patients' experience living with diabetes type 2Â and effective disease management: a qualitative study following a mobile health intervention in Bangladesh	Yasmin et al., 2020	Bangladesh	telemonitoring	320	DM	0.81
Diabetes Mellitus and Hypertension
Effectiveness of home telehealth in comorbid diabetes and hypertension: a randomized, controlled trial	Wakefield et al., 2010	USA	telemonitoring	302	AH and DM	0.85
Effect of home blood pressure telemonitoring with self-care support on uncontrolled systolic hypertension in diabetics	Logan et al., 2012	Canada	telemonitoring	244	AH and DM	0.77
The impact of a patient web communication intervention on reaching treatment suggested guidelines for chronic diseases: a randomized controlled trial	Glaser et al., 2017	Canada	telemonitoring	322	AH and DM	0.69
Grado de satisfacción de los pacientes de la Unidad de Salud Familiar Vitrius con la Teleconsultation durante la pandemia del COVID-19	Almeida et al., 2021	Portugal	Teleconsultation	253	AH and DM	0.94
Hypertension
Effects of Nurse-Managed Telemonitoring on Blood Pressure at 12-Month Follow-Up Among Urban African Americans	Artinian et al., 2007	USA	telemonitoring	394	AH	0.92
Impact of Patient–General Practitioner Short-Messages-Based Interaction on the Controlof Hypertension in a Follow-up Service forLow-to-Medium Risk Hypertensive Patients:A Randomized Controlled Trial	Carrasco et al., 2008	-	telemonitoring	273	AH	0.69
Blood pressure control during telemonitoring of home blood pressure. A randomized controlled trial during 6 months	Madsen et al., 2008	Denmark	telemonitoring	236	AH	0.92
Health-related quality of life (SF-36) during telemonitoring of home blood pressure in hypertensive patients: A randomized, controlled study	Madsen et al., 2008	-	telemonitoring	223	AH	0.69
The physician at a distance: the use of videoconferencing in the treatment of patients with hypertension	Nilsson et al., 2009	Switzerland	Teleconsultation	91	AH	0.89
Economic evaluation of home blood pressure telemonitoring: a randomized controlled trial	Madsen et al., 2010	Denmark	telemonitoring	223	AH	0.77
Treatment intensification in a hypertension telemanagement trial: clinical inertia or good clinical judgment?	Crowley et al., 2011	USA	telemonitoring	296	AH	0.73
Teletransmitted monitoring of blood pressure and bilingual nurse counseling-sustained improvements in blood pressure control during 12 months in hypertensive Korean Americans	Kim et al., 2011	USA	Tele-education and telemonitoring	359	AH	0.69
A cross-sectional survey and service evaluation of simple telehealth in primary care - what do patients think?	Cottrell et al., 2012	Italy	telemonitoring	124	AH	0.63
Adherence to blood pressure telemonitoring in a cluster-randomized clinical trial	Kerby et al., 2012	USA	telemonitoring	213	AH	0.92
Effect of home blood pressure telemonitoring and pharmacist management on blood pressure control: a cluster randomized clinical trial	Asche et al., 2013	USA	telemonitoring	450	AH	0.92
A telehealth service model for the treatment of hypertension	Chen et al., 2013	China	Teleconsultation , Tele-education and telemonitoring	156	AH	1
A telehealth strategy for increasing adherence in the treatment of hypertension in primary care	dos Santos et al., 2013	Brazil	Tele-education	523	AH	0.9
Home based telemedicine intervention for patients with uncontrolled hypertension: - a real life - non-randomized study	Bernocchi et al., 2014	Italy	telemonitoring	168	AH	0.89
Blood pressure control in a hypertension telemedicine intervention: does distance to primary care matter?	Bowen et al., 2014	USA	telemonitoring	503	AH	0.85
Effectiveness of Telemedicine: Videoconferencing for Low-Income Elderly with Hypertension	Choi et al., 2014	South Korea	Teleconsultation and telemonitoring	85	AH	0.67
Who is being reached for a telephone-delivered intervention for patients with uncontrolled hypertension?	Friedberg et al., 2014	USA	telemonitoring	124	AH	0.73
Home blood pressure monitoring, secure electronic messaging and medication intensification for improving hypertension control	Ralston et al., 2014	USA	telemonitoring	778	AH	0.96
Randomized clinical trial to assess the effectiveness of remote patient monitoring and physician care in reducing office blood pressure	Kim et al., 2015	South Korea	telemonitoring	374	AH	0.77
Improving Hypertension Control and Patient Engagement Using Digital Tools	Milani et al., 2016	USA	Tele-education and telemonitoring	556	AH	0.94
A Diabetes Mobile App With In-App Coaching From a Certified Diabetes Educator Reduces A1C for Individuals With Type 2 Diabetes	Kumal et al., 2018	United Kingdom	telemonitoring	146	AH	0.78
Association of Structured Virtual Visits for Hypertension Follow-Up in Primary Care with Blood Pressure Control and Use of Clinical Services	Levine et al., 2018	USA	Tele-education and telemonitoring	1786	AH	0.83
Effects of home telemonitoring on the control of high blood pressure: a randomised control trial in the Fangzhuang Community Health Center, Beijing	Pan et al., 2018	China	telemonitoring	107	AH	0.92
Veterans' Preferences for Remote Management of Chronic Conditions.	Sedlander et al., 2018	USA	telemonitoring	77	AH	1
Effect of home telehealth care on blood pressure control: A public healthcare centre model	Chen et al., 2019	Taiwan	telemonitoring	432	AH	0.92
Using Targeted mHealth Messages to Address Hypertension and Diabetes Self-Management in Cambodia: Protocol for a Clustered Randomized Controlled Trial	Fitzpatrick et al., 2019	Cambodia	telemonitoring	4500	AH	0.88
Achieving Rapid Blood Pressure Control With Digital Therapeutics: Retrospective Cohort and Machine Learning Study	Guthrie et al., 2019	USA	Tele-education and telemonitoring	172	AH	0.58
Moving toward community based telehealth services using mhealth for hypertensive patients	Zare et al., 2019	Iran	Tele-education	101	AH	1
Telemonitoring at scale for hypertension in primary care: An implementation study	Hammersley et al., 2020	Scotland	telemonitoring	9966	AH	0.62
Awareness Development and Usage of Mobile Health Technology Among Individuals With Hypertension in a Rural Community of Bangladesh: Randomized Controlled Trial	Jahan et al., 2020	Bangladesh	Tele-education	420	AH	0.85
Utilizing a Mobile Health Intervention to Manage Hypertension in an Underserved Community	Peijia et al., 2020	USA	telemonitoring	30	AH	0.77
Feasibility of a Digital Health Intervention to Improve Diet Quality Among Women With High Blood Pressure: Randomized Controlled Feasibility Trial	Steinberg et al., 2020	USA	telemonitoring	59	AH	0.62
Home and Online Management and Evaluation of Blood Pressure (HOME BP) using a digital intervention in poorly controlled hypertension: randomised controlled trial	McManus et al., 2021	United Kingdom	telemonitoring	622	AH	0.88
